# Supplementary material for: Nature-Based Restoration Simulation for Disaster-Prone Coastal Area Using Green Infrastructure Effect
Source: Int J Environ Res Public Health. 2023 Feb 10;20(4):3096. doi: 10.3390/ijerph20043096 (PMC9960258; doi:10.3390/ijerph20043096)
Supplement: Supplementary file 1 [file ijerph-20-03096-s001.zip]

Archive with 1 entries (1 files):
- ijerph-2134743-supplementary.pdf
